# Supplementary material for: Doxorubicin Changes the Spatial Organization of the Genome around Active Promoters
Source: Cells. 2023 Aug 4;12(15):2001. doi: 10.3390/cells12152001 (PMC10417312; doi:10.3390/cells12152001)
Supplement: Supplementary file 1 [file cells-12-02001-s001.zip]

Archive with 1 entries (1 files):
- cells-2530190-supplementary.pdf
